# Supplementary material for: Long-Term Operational Stability of Ta/Pt Thin-Film Microheaters: Impact of the Ta Adhesion Layer
Source: Nanomaterials (Basel). 2022 Dec 25;13(1):94. doi: 10.3390/nano13010094 (PMC9824110; doi:10.3390/nano13010094)
Supplement: Supplementary file 1 [file nanomaterials-13-00094-s001.zip]

Archive with 1 entries (1 files):
- nanomaterials-2083266-supplementary.pdf
